# Supplementary material for: Comparison of Surface Functionalization of PLGA Composite to Immobilize Extracellular Vesicles
Source: Polymers (Basel). 2021 Oct 22;13(21):3643. doi: 10.3390/polym13213643 (PMC8587822; doi:10.3390/polym13213643)
Supplement: Supplementary file 1 [file polymers-13-03643-s001.zip]

Archive with 1 entries (1 files):
- polymers-1421038-supplementary.pdf
